# Supplementary material for: Sleep in Bipolar Disorder: A Systematic Review and Meta-Analysis of Case-Control Drug-Free Patients
Source: Brain Sci. 2026 Jul 13;16(7):742. doi: 10.3390/brainsci16070742 (PMC13407078; doi:10.3390/brainsci16070742)
Supplement: Supplementary file 1 [file brainsci-16-00742-s001.zip]

Archive with 3 entries (2 files):
- brainsci-4413377-supplementary/
- brainsci-4413377-supplementary/PRISMA_2020_abstract_checklist.pdf
- brainsci-4413377-supplementary/PRISMA_2020_checklist.pdf
